# Supplementary material for: Antibiofilm and Antihemolytic Activities of Actinostemma lobatum Extract Rich in Quercetin against Staphylococcus aureus
Source: Pharmaceutics. 2024 Aug 16;16(8):1075. doi: 10.3390/pharmaceutics16081075 (PMC11359957; doi:10.3390/pharmaceutics16081075)
Supplement: Supplementary file 1 [file pharmaceutics-16-01075-s001.zip]

Archive with 1 entries (1 files):
- pharmaceutics-3135301-supplementary.pdf
